# Supplementary material for: Nutritional Properties of Rice Varieties Commonly Consumed in Italy and Applicability in Gluten Free Diet
Source: Foods. 2021 Jun 14;10(6):1375. doi: 10.3390/foods10061375 (PMC8232128; doi:10.3390/foods10061375)
Supplement: Supplementary file 1 [file foods-10-01375-s001.zip]

Archive with 4 entries (4 files):
- Supplementary Materials 1 Flora.pdf
- Supplementary Materials 2 Flora.pdf
- Supplementary Materials 3 Flora.pdf
- Supplementary Materials 4 Flora.pdf
